# Supplementary material for: Diurnal oscillations in human salivary microRNA and microbial transcription: Implications for human health and disease
Source: PLoS One. 2018 Jul 18;13(7):e0198288. doi: 10.1371/journal.pone.0198288 (PMC6051604; doi:10.1371/journal.pone.0198288)
Supplement: S2 Table — (XLSX) [file pone.0198288.s002.xlsx]

## Sheet: mRNAs and targets
Supplementary Table 2. Gene Targets of Circadian miRNAs in Sample Sets 1 and 2
Symbol	Entrez Gene Name	Molecule Type	Pathways (alphabetical)	Species	miRNAs (circaMiRs)	Source	Confidence
ADCYAP1	adenylate cyclase activating polypeptide 1	other	Circadian Rhythm Signaling,GPCR-Mediated Integration of Enteroendocrine Signaling Exemplified by an L Cell	Human,Mouse,Rat	miR-223-3p (miRNAs w/seed GUCAGUU)	TargetScan Human	Moderate (predicted)
ADCYAP1R1	ADCYAP receptor type I	G-protein coupled receptor	Circadian Rhythm Signaling	Human,Mouse,Rat	miR-140-3p (and other miRNAs w/seed ACCACAG)	TargetScan Human	Moderate (predicted)
					miR-150-5p (and other miRNAs w/seed CUCCCAA)	TargetScan Human	Moderate (predicted)
					miR-192-5p (and other miRNAs w/seed UGACCUA)	TargetScan Human	Moderate (predicted)
					miR-24-3p (and other miRNAs w/seed GGCUCAG)	TargetScan Human	Moderate (predicted)
					miR-4667-5p (and other miRNAs w/seed CUGGGGA)	TargetScan Human	High (predicted)
					miR-486-3p (and other miRNAs w/seed GGGGCAG)	TargetScan Human	Moderate (predicted)
ARNTL	aryl hydrocarbon receptor nuclear translocator like	transcription regulator	Adipogenesis pathway,Circadian Rhythm Signaling,Sirtuin Signaling Pathway	Human,Mouse,Rat	miR-142-3p (and other miRNAs w/seed GUAGUGU)	TargetScan Human	High (predicted)
					miR-4712-5p (and other miRNAs w/seed CCAGUAC)	TargetScan Human	Moderate (predicted)
ATF2	activating transcription factor 2	transcription regulator	4-1BB Signaling in T Lymphocytes,Activation of IRF by Cytosolic Pattern Recognition Receptors,AMPK Signaling,ATM Signaling,B Cell Receptor Signaling,BMP signaling pathway,Calcium Signaling,cAMP-mediated signaling,Cardiac Hypertrophy Signaling,Cardiomyocyte Differentiation via BMP Receptors,Cdc42 Signaling,Cholecystokinin/Gastrin-mediated Signaling,Circadian Rhythm Signaling,Corticotropin Releasin…	Human,Mouse,Rat	miR-140-3p (and other miRNAs w/seed ACCACAG)	TargetScan Human	Moderate (predicted)
					miR-183-5p (miRNAs w/seed AUGGCAC)	TargetScan Human	High (predicted)
					miR-26a-5p (and other miRNAs w/seed UCAAGUA)	TargetScan Human	Moderate (predicted)
BHLHE40	basic helix-loop-helix family member e40	transcription regulator	Circadian Rhythm Signaling	Human,Mouse,Rat	miR-130a-3p (and other miRNAs w/seed AGUGCAA)	TargetScan Human	Moderate (predicted)
					miR-181a-5p (and other miRNAs w/seed ACAUUCA)	TargetScan Human	High (predicted)
					miR-423-3p (miRNAs w/seed GCUCGGU)	TargetScan Human	Moderate (predicted)
					miR-486-3p (and other miRNAs w/seed GGGGCAG)	TargetScan Human	Moderate (predicted)
BHLHE41	basic helix-loop-helix family member e41	transcription regulator	Circadian Rhythm Signaling,Th1 and Th2 Activation Pathway,Th2 Pathway	Human	miR-130a-3p (and other miRNAs w/seed AGUGCAA)	TargetScan Human	High (predicted)
					miR-17-5p (and other miRNAs w/seed AAAGUGC)	TargetScan Human	Moderate (predicted)
					miR-200b-3p (and other miRNAs w/seed AAUACUG)	TargetScan Human	Moderate (predicted)
CLOCK	clock circadian regulator	transcription regulator	Adipogenesis pathway,Circadian Rhythm Signaling,PPARα/RXRα Activation,Sirtuin Signaling Pathway	Human,Mouse,Rat	let-7a-5p (and other miRNAs w/seed GAGGUAG)	TargetScan Human	Moderate (predicted)
					miR-142-3p (and other miRNAs w/seed GUAGUGU)	TargetScan Human	Moderate (predicted)
					miR-17-5p (and other miRNAs w/seed AAAGUGC)	TargetScan Human	Moderate (predicted)
					miR-182-5p (and other miRNAs w/seed UUGGCAA)	TargetScan Human	Moderate (predicted)
					miR-589-3p (and other miRNAs w/seed CAGAACA)	TargetScan Human	Moderate (predicted)
					miR-589-5p (and other miRNAs w/seed GAGAACC)	TargetScan Human	Moderate (predicted)
CREB1	cAMP responsive element binding protein 1	transcription regulator	AMPK Signaling,ATM Signaling,B Cell Receptor Signaling,BMP signaling pathway,Calcium Signaling,cAMP-mediated signaling,Cardiac Hypertrophy Signaling,Circadian Rhythm Signaling,Corticotropin Releasing Hormone Signaling,CREB Signaling in Neurons,Dendritic Cell Maturation,Dopamine-DARPP32 Feedback in cAMP Signaling,Ephrin Receptor Signaling,ERK/MAPK Signaling,ERK5 Signaling,Estrogen-Dependent Breast…	Human,Mouse,Rat	miR-150-5p (and other miRNAs w/seed CUCCCAA)	TargetScan Human	Moderate (predicted)
					miR-17-5p (and other miRNAs w/seed AAAGUGC)	Ingenuity Expert Findings	Experimentally Observed
					miR-182-5p (and other miRNAs w/seed UUGGCAA)	TargetScan Human	Moderate (predicted)
					miR-205-5p (and other miRNAs w/seed CCUUCAU)	TargetScan Human	Moderate (predicted)
					miR-30a-3p (and other miRNAs w/seed UUUCAGU)	TargetScan Human	Moderate (predicted)
					miR-92a-3p (and other miRNAs w/seed AUUGCAC)	TargetScan Human	Moderate (predicted)
CREB3L3	cAMP responsive element binding protein 3 like 3	transcription regulator	AMPK Signaling,ATM Signaling,B Cell Receptor Signaling,Calcium Signaling,cAMP-mediated signaling,Circadian Rhythm Signaling,Corticotropin Releasing Hormone Signaling,CREB Signaling in Neurons,Dendritic Cell Maturation,Dopamine-DARPP32 Feedback in cAMP Signaling,Ephrin Receptor Signaling,ERK/MAPK Signaling,ERK5 Signaling,Estrogen-Dependent Breast Cancer Signaling,FGF Signaling,FLT3 Signaling in He…	Human,Mouse,Rat	miR-128-1-5p (and other miRNAs w/seed GGGGCCG)	TargetScan Human	Moderate (predicted)
					miR-1343-3p (and other miRNAs w/seed UCCUGGG)	TargetScan Human	Moderate (predicted)
CREB3L4	cAMP responsive element binding protein 3 like 4	transcription regulator	AMPK Signaling,ATM Signaling,B Cell Receptor Signaling,Calcium Signaling,cAMP-mediated signaling,Circadian Rhythm Signaling,Corticotropin Releasing Hormone Signaling,CREB Signaling in Neurons,Dendritic Cell Maturation,Dopamine-DARPP32 Feedback in cAMP Signaling,Ephrin Receptor Signaling,ERK/MAPK Signaling,ERK5 Signaling,Estrogen-Dependent Breast Cancer Signaling,FGF Signaling,FLT3 Signaling in He…	Human,Mouse,Rat	let-7a-5p (and other miRNAs w/seed GAGGUAG)	TargetScan Human	Moderate (predicted)
CREBBP	CREB binding protein	transcription regulator	Activation of IRF by Cytosolic Pattern Recognition Receptors,AMPK Signaling,Androgen Signaling,ATM Signaling,B Cell Receptor Signaling,BMP signaling pathway,Calcium Signaling,cAMP-mediated signaling,Cardiac Hypertrophy Signaling,Circadian Rhythm Signaling,Corticotropin Releasing Hormone Signaling,CREB Signaling in Neurons,Dendritic Cell Maturation,Dopamine-DARPP32 Feedback in cAMP Signaling,Ephri…	Human,Mouse,Rat	miR-191-5p (and other miRNAs w/seed AACGGAA)	TargetScan Human	Moderate (predicted)
CRY1	cryptochrome circadian regulator 1	enzyme	Circadian Rhythm Signaling	Human,Mouse,Rat	miR-125b-2-3p (and other miRNAs w/seed CACAAGU)	TargetScan Human	Moderate (predicted)
					miR-130a-3p (and other miRNAs w/seed AGUGCAA)	TargetScan Human	Moderate (predicted)
					miR-140-3p (and other miRNAs w/seed ACCACAG)	TargetScan Human	Moderate (predicted)
CRY2	cryptochrome circadian regulator 2	enzyme	Circadian Rhythm Signaling	Human,Mouse,Rat	let-7a-5p (and other miRNAs w/seed GAGGUAG)	TargetScan Human	Moderate (predicted)
					miR-17-5p (and other miRNAs w/seed AAAGUGC)	TargetScan Human	Moderate (predicted)
					miR-4667-5p (and other miRNAs w/seed CUGGGGA)	TargetScan Human	Moderate (predicted)
CSNK1D	casein kinase 1 delta	kinase	Amyloid Processing,Circadian Rhythm Signaling,Dopamine-DARPP32 Feedback in cAMP Signaling,Gap Junction Signaling,HIPPO signaling,Hypoxia Signaling in the Cardiovascular System,p53 Signaling,Pyridoxal 5'-phosphate Salvage Pathway,Role of NFAT in Regulation of the Immune Response,Role of Wnt/GSK-3β Signaling in the Pathogenesis of Influenza,Salvage Pathways of Pyrimidine Ribonucleotides,Wnt/β-caten…	Human,Mouse,Rat	let-7a-5p (and other miRNAs w/seed GAGGUAG)	TarBase	Experimentally Observed
CSNK1E	casein kinase 1 epsilon	kinase	Amyloid Processing,Circadian Rhythm Signaling,Dopamine-DARPP32 Feedback in cAMP Signaling,Gap Junction Signaling,HIPPO signaling,Role of NFAT in Regulation of the Immune Response,Role of Wnt/GSK-3β Signaling in the Pathogenesis of Influenza,Wnt/β-catenin Signaling	Human,Mouse,Rat	miR-1964-5p (and other miRNAs w/seed GCUGGAG)	TargetScan Human	Moderate (predicted)
EP300	E1A binding protein p300	transcription regulator	AMPK Signaling,Androgen Signaling,Aryl Hydrocarbon Receptor Signaling,ATM Signaling,B Cell Receptor Signaling,Calcium Signaling,Calcium-induced T Lymphocyte Apoptosis,cAMP-mediated signaling,Cardiac Hypertrophy Signaling,Cell Cycle: G2/M DNA Damage Checkpoint Regulation,Circadian Rhythm Signaling,Corticotropin Releasing Hormone Signaling,CREB Signaling in Neurons,Dendritic Cell Maturation,Dopamin…	Human,Mouse,Rat	miR-22-3p (miRNAs w/seed AGCUGCC)	TargetScan Human	Moderate (predicted)
GRIN1	glutamate ionotropic receptor NMDA type subunit 1	ion channel	Amyotrophic Lateral Sclerosis Signaling,Calcium Signaling,Circadian Rhythm Signaling,CREB Signaling in Neurons,Dopamine-DARPP32 Feedback in cAMP Signaling,Ephrin Receptor Signaling,Glutamate Receptor Signaling,Neuroinflammation Signaling Pathway,Neuropathic Pain Signaling In Dorsal Horn Neurons,nNOS Signaling in Neurons,Opioid Signaling Pathway,Synaptic Long Term Potentiation	Human,Mouse,Rat	miR-128-1-5p (and other miRNAs w/seed GGGGCCG)	TargetScan Human	High (predicted)
					miR-486-3p (and other miRNAs w/seed GGGGCAG)	TargetScan Human	High (predicted)
GRIN2A	glutamate ionotropic receptor NMDA type subunit 2A	ion channel	Amyotrophic Lateral Sclerosis Signaling,Calcium Signaling,Circadian Rhythm Signaling,CREB Signaling in Neurons,Dopamine-DARPP32 Feedback in cAMP Signaling,Ephrin Receptor Signaling,Glutamate Receptor Signaling,Neuroinflammation Signaling Pathway,Neuropathic Pain Signaling In Dorsal Horn Neurons,nNOS Signaling in Neurons,Opioid Signaling Pathway,Synaptic Long Term Potentiation	Human,Mouse,Rat	miR-192-5p (and other miRNAs w/seed UGACCUA)	TargetScan Human	Moderate (predicted)
GRIN2B	glutamate ionotropic receptor NMDA type subunit 2B	ion channel	Amyotrophic Lateral Sclerosis Signaling,Calcium Signaling,Circadian Rhythm Signaling,CREB Signaling in Neurons,Dopamine-DARPP32 Feedback in cAMP Signaling,Ephrin Receptor Signaling,Glutamate Receptor Signaling,Huntington's Disease Signaling,Neuroinflammation Signaling Pathway,Neuropathic Pain Signaling In Dorsal Horn Neurons,nNOS Signaling in Neurons,Opioid Signaling Pathway,Synaptic Long Term Po…	Human,Mouse,Rat	let-7a-5p (and other miRNAs w/seed GAGGUAG)	TargetScan Human	High (predicted)
					miR-1343-3p (and other miRNAs w/seed UCCUGGG)	TargetScan Human	Moderate (predicted)
					miR-143-3p (and other miRNAs w/seed GAGAUGA)	TargetScan Human	High (predicted)
					miR-150-5p (and other miRNAs w/seed CUCCCAA)	TargetScan Human	High (predicted)
					miR-181a-5p (and other miRNAs w/seed ACAUUCA)	TargetScan Human	High (predicted)
					miR-22-3p (miRNAs w/seed AGCUGCC)	TargetScan Human	Moderate (predicted)
					miR-22-5p (and other miRNAs w/seed GUUCUUC)	TargetScan Human	Moderate (predicted)
					miR-589-3p (and other miRNAs w/seed CAGAACA)	TargetScan Human	Moderate (predicted)
					miR-629-5p (miRNAs w/seed GGGUUUA)	TargetScan Human	Moderate (predicted)
					miR-6859-5p (and other miRNAs w/seed AGAGGAA)	TargetScan Human	High (predicted)
GRIN2D	glutamate ionotropic receptor NMDA type subunit 2D	ion channel	Amyotrophic Lateral Sclerosis Signaling,Calcium Signaling,Circadian Rhythm Signaling,CREB Signaling in Neurons,Dopamine-DARPP32 Feedback in cAMP Signaling,Ephrin Receptor Signaling,Glutamate Receptor Signaling,Neuroinflammation Signaling Pathway,Neuropathic Pain Signaling In Dorsal Horn Neurons,nNOS Signaling in Neurons,Opioid Signaling Pathway,Synaptic Long Term Potentiation	Human,Mouse,Rat	miR-128-1-5p (and other miRNAs w/seed GGGGCCG)	TargetScan Human	High (predicted)
					miR-128-3p (and other miRNAs w/seed CACAGUG)	TargetScan Human	High (predicted)
					miR-4667-5p (and other miRNAs w/seed CUGGGGA)	TargetScan Human	Moderate (predicted)
GRIN3A	glutamate ionotropic receptor NMDA type subunit 3A	ion channel	Amyotrophic Lateral Sclerosis Signaling,Calcium Signaling,Circadian Rhythm Signaling,Dopamine-DARPP32 Feedback in cAMP Signaling,Ephrin Receptor Signaling,Glutamate Receptor Signaling,Neuroinflammation Signaling Pathway,Neuropathic Pain Signaling In Dorsal Horn Neurons,nNOS Signaling in Neurons,Opioid Signaling Pathway,Synaptic Long Term Potentiation	Human,Mouse,Rat	miR-192-5p (and other miRNAs w/seed UGACCUA)	TargetScan Human	Moderate (predicted)
					miR-24-3p (and other miRNAs w/seed GGCUCAG)	TargetScan Human	Moderate (predicted)
GRINA	glutamate ionotropic receptor NMDA type subunit associated protein 1	ion channel	Amyotrophic Lateral Sclerosis Signaling,Calcium Signaling,Circadian Rhythm Signaling,Dopamine-DARPP32 Feedback in cAMP Signaling,Ephrin Receptor Signaling,Glutamate Receptor Signaling,Neuroinflammation Signaling Pathway,Neuropathic Pain Signaling In Dorsal Horn Neurons,nNOS Signaling in Neurons,Opioid Signaling Pathway,Synaptic Long Term Potentiation	Human,Mouse,Rat	miR-24-3p (and other miRNAs w/seed GGCUCAG)	TargetScan Human	Moderate (predicted)
					miR-4667-5p (and other miRNAs w/seed CUGGGGA)	TargetScan Human	High (predicted)
NR1D1	nuclear receptor subfamily 1 group D member 1	ligand-dependent nuclear receptor	Circadian Rhythm Signaling	Human,Mouse,Rat	miR-24-3p (and other miRNAs w/seed GGCUCAG)	TargetScan Human	Moderate (predicted)
					miR-338-5p (miRNAs w/seed ACAAUAU)	TargetScan Human	Moderate (predicted)
					miR-486-3p (and other miRNAs w/seed GGGGCAG)	TargetScan Human	Moderate (predicted)
					miR-589-3p (and other miRNAs w/seed CAGAACA)	TargetScan Human	Moderate (predicted)
PER1	period circadian regulator 1	transcription regulator	Circadian Rhythm Signaling	Human,Mouse,Rat	miR-24-3p (and other miRNAs w/seed GGCUCAG)	TargetScan Human	Moderate (predicted)
					miR-4667-5p (and other miRNAs w/seed CUGGGGA)	TargetScan Human	Moderate (predicted)
					miR-486-3p (and other miRNAs w/seed GGGGCAG)	TargetScan Human	High (predicted)
PER2	period circadian regulator 2	transcription regulator	Adipogenesis pathway,Circadian Rhythm Signaling	Human,Mouse,Rat	miR-191-5p (and other miRNAs w/seed AACGGAA)	TargetScan Human	Moderate (predicted)
					miR-24-3p (and other miRNAs w/seed GGCUCAG)	TargetScan Human	High (predicted)
					miR-4273 (and other miRNAs w/seed UGUUCUC)	TargetScan Human	Moderate (predicted)
					miR-4667-5p (and other miRNAs w/seed CUGGGGA)	TargetScan Human	High (predicted)
					miR-486-3p (and other miRNAs w/seed GGGGCAG)	TargetScan Human	High (predicted)
					miR-92a-3p (and other miRNAs w/seed AUUGCAC)	TargetScan Human	Moderate (predicted)
PER3	period circadian regulator 3	other	Circadian Rhythm Signaling	Human,Mouse,Rat	let-7a-2-3p (and other miRNAs w/seed UGUACAG)	TargetScan Human	Moderate (predicted)
					miR-181a-5p (and other miRNAs w/seed ACAUUCA)	TargetScan Human	Moderate (predicted)
VIP	vasoactive intestinal peptide	other	Circadian Rhythm Signaling,GPCR-Mediated Integration of Enteroendocrine Signaling Exemplified by an L Cell	Human,Mouse,Rat	miR-181a-5p (and other miRNAs w/seed ACAUUCA)	TargetScan Human	Moderate (predicted)
VIPR2	vasoactive intestinal peptide receptor 2	G-protein coupled receptor	cAMP-mediated signaling,Circadian Rhythm Signaling,G-Protein Coupled Receptor Signaling,Gαs Signaling	Human,Mouse,Rat	miR-1964-5p (and other miRNAs w/seed GCUGGAG)	TargetScan Human	Moderate (predicted)
					miR-423-3p (miRNAs w/seed GCUCGGU)	TargetScan Human	Moderate (predicted)
