# Supplementary material for: Diurnal oscillations in human salivary microRNA and microbial transcription: Implications for human health and disease
Source: PLoS One. 2018 Jul 18;13(7):e0198288. doi: 10.1371/journal.pone.0198288 (PMC6051604; doi:10.1371/journal.pone.0198288)
Supplement: S4 Table — (XLSX) [file pone.0198288.s004.xlsx]

## Sheet: ASD Sleep Disorder MW
Supplementary Table 4. Associations of CircaMiRs with Disordered Sleep in ASD Children
MicroRNA	V	p value	-Log10(p)	FDR	Fold Change	Log2Diff
hsa-miR-6873-3p	3463.5	0.0083457	2.0785	0.72155	3.2372	1.6948
hsa-miR-378c	3456	0.0090731	2.0422	0.72155	3.71	1.8914
hsa-miR-7-5p-1	3424	0.012857	1.8908	0.86687	0.79595	-0.32924
hsa-miR-101-3p	3422	0.013099	1.8828	0.72155	1.6308	0.70561
hsa-miR-24-3p	2129	0.014836	1.8287	0.72155	0.51868	-0.94709
hsa-miR-27a-3p	2142	0.015902	1.7985	0.96626	0.55836	-0.84074
hsa-miR-3687	2140	0.016903	1.772	0.91938	0.51023	-0.97078
hsa-miR-620	3397.5	0.01699	1.7698	0.72155	4.6499	2.2172
hsa-miR-30e-5p	3395.5	0.017205	1.7643	0.86687	1.9074	0.93158
hsa-miR-744-5p	2144	0.017603	1.7544	0.72155	0.72408	-0.46577
hsa-miR-149-5p	2145.5	0.017868	1.7479	0.72155	0.54463	-0.87665
hsa-miR-16-5p	3382.5	0.019641	1.7068	0.72155	2.8502	1.5111
hsa-miR-148a-3p	3380	0.020105	1.6967	0.97387	2.943	1.5573
hsa-miR-450b-5p	3378.5	0.020628	1.6855	0.92642	1.6478	0.72052
hsa-miR-193b-3p	2164.5	0.02162	1.6652	1	0.66512	-0.58832
hsa-miR-203a-3p	2354	0.02622	1.5814	0.8236	0.83626	-0.25797
hsa-miR-340-5p	3338	0.030685	1.5131	0.86687	1.5056	0.59035
hsa-miR-331-5p	2208.5	0.033297	1.4776	0.86687	0.83074	-0.26754
hsa-miR-200a-3p	2218	0.035883	1.4451	0.86687	0.75064	-0.41381
hsa-miR-367-3p	3309	0.040308	1.3946	0.97968	0.5168	-0.95233
hsa-miR-125b-5p	2230	0.040652	1.3909	0.86687	0.68771	-0.54014
hsa-miR-8485	3305.5	0.041596	1.381	0.86687	0.48309	-1.0496
hsa-miR-95-3p	2244.5	0.046394	1.3335	0.91938	0.42303	-1.2412
hsa-miR-1307-3p	2245.5	0.046819	1.3296	0.86687	0.57765	-0.79172
hsa-miR-210-5p	2248.5	0.048105	1.3178	0.86687	0.68495	-0.54592
hsa-miR-6510-3p	2256	0.051422	1.2888	0.86687	0.60122	-0.73403
hsa-miR-99a-5p	2265	0.055555	1.2553	0.86687	0.95222	-0.070626
hsa-miR-3668	3270.5	0.056885	1.245	0.86687	3.0116	1.5905
hsa-miR-484	2268.5	0.057357	1.2414	0.86687	0.73223	-0.44964
hsa-miR-491-3p	3266	0.05913	1.2282	0.86687	6.3979	2.6776
hsa-miR-519d-5p	2273.5	0.059915	1.2225	0.86687	0.95027	-0.073592
hsa-miR-219a-1-3p	3263	0.060603	1.2175	0.91938	2.4279	1.2797
hsa-miR-210-3p	2275.5	0.060723	1.2166	0.86687	0.64643	-0.62943
hsa-miR-548az-3p	3260.5	0.061875	1.2085	0.99385	23.109	4.5304
hsa-miR-7847-3p	3255.5	0.06472	1.189	0.86687	0.75153	-0.41209
hsa-miR-6887-5p	3251	0.067228	1.1724	0.86687	0.6249	-0.6783
hsa-miR-365a-3p	2287.5	0.067502	1.1707	0.86687	0.89666	-0.15737
hsa-miR-365b-3p	2287.5	0.067502	1.1707	0.86687	0.89666	-0.15737
hsa-miR-22-5p	2290	0.06895	1.1615	0.86687	0.80754	-0.3084
hsa-miR-193a-3p	3245.5	0.070418	1.1523	0.86687	2.2115	1.145
hsa-miR-5697	3244.5	0.071016	1.1486	0.86687	1.5936	0.67227
hsa-miR-26a-5p	3243	0.071287	1.147	0.86687	4.3936	2.1354
hsa-miR-23a-5p	3241.5	0.072804	1.1378	0.97387	1.8981	0.92459
hsa-miR-30e-3p	3238	0.074705	1.1267	0.92642	2.1011	1.0712
hsa-miR-193b-5p	2308	0.080069	1.0965	0.72155	0.66246	-0.59409
hsa-miR-548d-3p	3229.5	0.080391	1.0948	0.97968	1.9738	0.981
hsa-miR-766-3p	2311	0.082057	1.0859	0.72155	0.39128	-1.3537
hsa-miR-6745	2316.5	0.085803	1.0665	0.86687	0.27387	-1.8684
hsa-miR-331-3p	2318	0.086846	1.0613	0.86687	1.0096	0.01376
hsa-miR-224-5p	2325.5	0.092185	1.0353	0.86687	56.614	5.8231
hsa-miR-624-3p	2325.5	0.092203	1.0353	0.86687	0.24061	-2.0552
hsa-miR-548ah-3p	2327	0.093332	1.03	0.97968	0.68879	-0.53786
hsa-miR-1303	3209.5	0.094451	1.0248	0.86687	2.1162	1.0815
hsa-miR-181a-5p-1	3204.5	0.098001	1.0088	1	1.1266	0.17196
hsa-miR-4668-5p	3204.5	0.098255	1.0076	0.86687	3.6098	1.8519
hsa-miR-4794	3202.5	0.099813	1.0008	0.86687	3.4256	1.7764
hsa-miR-1262	2336.5	0.1006	0.99741	0.86687	1.6769	0.74576
hsa-miR-29a-3p	2337	0.10088	0.9962	0.86687	1.9098	0.9334
hsa-miR-4429	2338.5	0.10217	0.9907	0.86687	0.89033	-0.16758
hsa-miR-129-2-3p	3198	0.10335	0.98569	0.91701	8.4467	3.0784
hsa-miR-15a-5p	2342	0.10494	0.97907	0.99938	0.66836	-0.58129
hsa-miR-302c-5p	2343	0.10583	0.9754	0.86687	0.68447	-0.54695
hsa-miR-4673	3191	0.10914	0.96201	0.86687	0.69251	-0.53009
hsa-miR-92b-3p	2349	0.11035	0.95723	0.86687	0.98303	-0.024698
hsa-miR-23b-3p	2354.5	0.11469	0.94047	0.86687	0.76164	-0.39281
hsa-miR-194-5p	2355.5	0.11647	0.93377	0.91938	0.81954	-0.28711
hsa-miR-34a-5p	2356	0.11688	0.93227	0.97968	0.64994	-0.62162
hsa-miR-20a-5p	3181.5	0.11736	0.93048	1	1.3986	0.484
hsa-miR-183-5p	3181	0.11761	0.92955	0.86687	1.6675	0.73772
hsa-miR-146a-3p	3181	0.11778	0.92892	0.91701	1.307	0.38622
hsa-miR-200b-3p	2357.5	0.11804	0.92795	0.86687	0.71606	-0.48185
hsa-miR-483-5p	3178	0.12051	0.91899	0.94885	1.1404	0.18951
hsa-miR-7-5p	2360.5	0.12096	0.91737	0.91938	1.8012	0.84896
hsa-miR-1-3p	3173.5	0.12465	0.90429	0.91938
hsa-miR-181b-5p	2367	0.12674	0.89709	0.86687	1.1051	0.14411
hsa-miR-548ar-3p	2367.5	0.12747	0.8946	1
hsa-miR-92a-3p	3166.5	0.12831	0.89175	0.97968	1.741	0.79994
hsa-miR-181b-3p	3168.5	0.12938	0.88812	0.97968	3.1626	1.6611
hsa-miR-4781-3p	3168	0.12987	0.8865	0.86687	3.1877	1.6725
hsa-miR-500a-5p	3162	0.13572	0.86735	0.99385	1.2822	0.35858
hsa-miR-140-3p	3160.5	0.13714	0.86284	0.86687	1.4764	0.56208
hsa-miR-222-3p	2380.5	0.14004	0.85374	0.90099	0.63747	-0.64957
hsa-miR-548b-3p	3155	0.14284	0.84514	0.86687	3.9771	1.9917
hsa-miR-652-5p	2386.5	0.14642	0.83441	0.91938	0.71107	-0.49193
hsa-miR-3170	2386.5	0.14653	0.83409	0.90551	0.19753	-2.3399
hsa-miR-22-3p	2389	0.14753	0.83113	0.90551	0.7436	-0.42741
hsa-miR-96-5p	2393.5	0.15406	0.81232	0.91701	0.99733	-0.0038504
hsa-miR-190a-5p	3143.5	0.15517	0.80919	0.97968	3.6571	1.8707
hsa-miR-221-5p	2395	0.15571	0.80769	0.91701	0.42528	-1.2335
hsa-miR-181d-5p	3139.5	0.15895	0.79875	0.97968	0.57601	-0.79584
hsa-miR-129-1-3p	3135.5	0.16415	0.78477	0.91938	7.7778	2.9594
hsa-miR-665	3135.5	0.16419	0.78466	0.91701	1.3194	0.39991
hsa-miR-548ak	3133	0.16707	0.7771	0.91938	2.537	1.3431
hsa-let-7f-5p	3132	0.16816	0.77427	0.91701	2.4046	1.2658
hsa-miR-376a-2-5p	3131.5	0.16877	0.77271	0.72155	1.1903	0.25133
hsa-miR-130b-5p	2406.5	0.16885	0.7725	1	0.68268	-0.55073
hsa-miR-133a-5p	3127	0.17421	0.75892	0.91701	3.1722	1.6655
hsa-miR-1972	3124	0.17785	0.74995	0.91701	0.70576	-0.50275
hsa-miR-29b-1-5p	3123.5	0.17834	0.74876	0.91938	2.2652	1.1796
hsa-miR-29b-2-5p	3123.5	0.17836	0.74869	0.91701	1.7452	0.8034
hsa-miR-133b	3123	0.17901	0.74712	0.91938	0.40916	-1.2892
hsa-miR-144-3p	3122.5	0.17936	0.74627	0.91938	1.6099	0.68699
hsa-miR-3614-5p	3122.5	0.1797	0.74546	0.91701	1.5073	0.59196
hsa-miR-548an	2416	0.18031	0.74398	1	0.48297	-1.05
hsa-miR-99b-5p	2419	0.18392	0.73537	0.91938	0.59708	-0.74401
hsa-miR-151a-5p	2423.5	0.18968	0.72198	0.91938	0.76198	-0.39218
hsa-miR-148b-5p	2426.5	0.19364	0.713	0.92642	0.92426	-0.11363
hsa-miR-548ae-3p	3110.5	0.19493	0.71012	0.99385	3.8214	1.9341
hsa-miR-145-5p	3110.5	0.19495	0.71008	0.91938	1.0158	0.022555
hsa-miR-502-3p	2430	0.19803	0.70328	0.89306	0.8843	-0.1774
hsa-miR-574-3p	2432.5	0.20157	0.69558	0.91938	0.91317	-0.13105
hsa-miR-5739	3105	0.20219	0.69425	1	1.8718	0.90441
hsa-miR-4709-5p	3105	0.20224	0.69414	0.91938	9.038	3.176
hsa-miR-1180-3p	2433	0.20225	0.69412	0.91938	0.90649	-0.14163
hsa-miR-4698	3104.5	0.20292	0.69269	0.91938	1.3566	0.43997
hsa-miR-708-5p	2435.5	0.20562	0.68693	0.91938	0.58491	-0.77372
hsa-miR-3938	3101.5	0.20686	0.68433	0.91938	1.1366	0.18472
hsa-miR-335-5p	2436.5	0.20699	0.68405	0.91938	0.79775	-0.32599
hsa-miR-93-3p	3096.5	0.2139	0.66978	0.86687	1.187	0.24731
hsa-miR-139-5p	3096	0.21418	0.66922	0.99938	1.1602	0.21434
hsa-miR-153-3p	3095.5	0.21519	0.66719	0.95949	1.335	0.41687
hsa-miR-143-3p	3094.5	0.21643	0.66468	0.91938	1.8576	0.89347
hsa-miR-519c-3p	3094	0.21677	0.664	0.92642	2.8636	1.5179
hsa-miR-142-5p	3092.5	0.21945	0.65866	0.91938	1.4694	0.55525
hsa-miR-423-3p	2446	0.22011	0.65736	0.91938	0.85246	-0.23029
hsa-miR-548e-5p	2447.5	0.22243	0.65281	0.86687	0.98856	-0.016594
hsa-miR-495-5p	3088	0.22528	0.64727	0.91938	0.95638	-0.064351
hsa-miR-345-5p	2449.5	0.22532	0.64719	0.91938	0.91571	-0.12703
hsa-miR-106a-5p	3088	0.22603	0.64583	0.91938	1.0777	0.10798
hsa-miR-487b-5p	3085.5	0.22962	0.63899	0.91938	0.84855	-0.23692
hsa-miR-7-1-3p	2455	0.23343	0.63184	0.91938	0.73846	-0.43742
hsa-miR-1296-5p	2456	0.23493	0.62906	0.91938	0.54904	-0.86501
hsa-miR-136-5p	3081	0.23643	0.6263	1	1.26	0.33347
hsa-miR-4705	3080.5	0.23718	0.62493	0.91938	3577.7	11.805
hsa-miR-30c-5p	3079.5	0.23863	0.62227	0.91938	1.5453	0.62791
hsa-miR-4454	2460	0.24096	0.61805	0.91938	0.71647	-0.48102
hsa-miR-130b-3p	2463.5	0.2463	0.60853	0.91938	0.53922	-0.89105
hsa-miR-6715b-5p	3074	0.24711	0.60711	0.91938	0.34466	-1.5368
hsa-miR-539-5p	2465.5	0.24946	0.603	1	0.25773	-1.9561
hsa-miR-1273a	2466	0.25025	0.60163	0.91938	0.019222	-5.7011
hsa-miR-548ah-5p	3071	0.25161	0.59928	0.86687	2.4047	1.2659
hsa-miR-324-3p	2467.5	0.2526	0.59756	0.91938	1.0267	0.037959
hsa-miR-494-3p	3070	0.25308	0.59675	0.99603	1.1388	0.18757
hsa-miR-132-5p	2469.5	0.25577	0.59215	0.91938	1.3036	0.38249
hsa-miR-381-3p	2472.5	0.26057	0.58407	1	0.78061	-0.35733
hsa-miR-6770-5p	3064.5	0.26218	0.5814	0.91938	0.77136	-0.37451
hsa-miR-150-5p	2474	0.26299	0.58005	0.91938	0.95136	-0.071943
hsa-miR-1273c	3062.5	0.26542	0.57607	0.91938	2.012	1.0086
hsa-miR-194-3p	3058.5	0.27201	0.56541	0.86687	0.94494	-0.081712
hsa-miR-128-3p	2480	0.27275	0.56423	0.96626	0.66667	-0.58495
hsa-miR-26b-3p	3058	0.27285	0.56408	0.91938	0.95062	-0.073065
hsa-miR-2277-5p	3056	0.27617	0.55882	0.97968	1.5981	0.6764
hsa-miR-6787-5p	3055	0.27786	0.55617	0.91938	2.3279	1.219
hsa-miR-193a-5p	2485	0.28124	0.55092	0.91938	0.81965	-0.28691
hsa-miR-520b	3051.5	0.28263	0.54879	0.91938	19.488	4.2845
hsa-miR-103a-3p	3051.5	0.28368	0.54717	0.91938	1.4049	0.49046
hsa-miR-200b-5p	2489.5	0.28894	0.53919	0.91938	0.375	-1.4151
hsa-miR-375	2492	0.29038	0.53703	0.91938	0.83722	-0.25632
hsa-miR-18b-5p	2491	0.29155	0.53529	1	0.8961	-0.15827
hsa-miR-27b-3p	2495.5	0.29175	0.535	0.91938	1.1808	0.23981
hsa-miR-197-3p	2493	0.29493	0.53028	0.91938	1.3913	0.4764
hsa-miR-495-3p	3044	0.29588	0.52888	0.97387	0.80054	-0.32096
hsa-miR-1-5p	3042.5	0.29853	0.52501	0.9569
hsa-miR-1277-5p	3043	0.29856	0.52497	0.91938	0.76167	-0.39275
hsa-miR-132-3p	2495.5	0.29944	0.52369	0.91701	0.89118	-0.16621
hsa-miR-515-5p	2496	0.30033	0.52239	0.91938	0.83313	-0.26339
hsa-miR-548a-5p	3040	0.30329	0.51815	0.99385	0.21727	-2.2024
hsa-miR-6826-5p	3039.5	0.30479	0.516	0.91938	1.3717	0.45596
hsa-miR-652-3p	2500	0.30747	0.51219	0.94885	0.8321	-0.26517
hsa-miR-524-5p	2500	0.30748	0.51219	0.96681	2.4509	1.2933
hsa-miR-141-5p	2502	0.3111	0.5071	0.91938	0.96103	-0.057342
hsa-miR-99a-3p	2503	0.31291	0.50458	0.91938	0.74392	-0.42679
hsa-miR-629-5p	2504	0.31468	0.50213	0.97968	1.0218	0.031134
hsa-miR-3935	2504.5	0.31474	0.50204	0.97968	1.1436	0.19354
hsa-miR-7706	3032.5	0.31748	0.49829	0.91938	1.2193	0.2861
hsa-let-7e-5p	3032	0.31841	0.49701	0.91938	1.2578	0.33088
hsa-miR-95-5p	2507	0.32027	0.49449	0.86687	0.89901	-0.15359
hsa-miR-4672	2507.5	0.32119	0.49324	0.91938	5.6778	2.5053
hsa-miR-6499-5p	2509	0.32398	0.48948	0.91938	0.61547	-0.70024
hsa-miR-19b-3p	3028.5	0.32484	0.48833	0.91938	1.4145	0.50027
hsa-miR-93-5p	2510.5	0.32635	0.48631	0.91938	0.99398	-0.0087184
hsa-miR-195-3p	2511	0.32772	0.48449	0.86687	0.4939	-1.0177
hsa-miR-28-5p	2511.5	0.32862	0.48331	0.72155	0.81348	-0.29782
hsa-miR-3621	3026.5	0.32866	0.48325	0.91938	1.6342	0.70857
hsa-miR-486-5p-1	3025.5	0.33054	0.48078	0.91938	4.3609	2.1246
hsa-miR-3613-5p	3023.5	0.33432	0.47583	0.97968	76.038	6.2487
hsa-miR-3615	3023.5	0.33434	0.47581	0.91938	2.6685	1.416
hsa-miR-301a-3p	3022.5	0.33625	0.47334	0.91938	1.2874	0.36447
hsa-miR-185-5p	2518	0.34103	0.4672	0.94885	1.299	0.37738
hsa-miR-8071	3019	0.34298	0.46474	0.91938	1.4268	0.51275
hsa-miR-339-5p	2519.5	0.34394	0.46352	0.91938	1.0292	0.041487
hsa-miR-3065-5p	2521	0.34685	0.45986	0.91938	0.58531	-0.77274
hsa-miR-940	3015	0.35069	0.45508	0.91938	1.3474	0.43022
hsa-let-7g-3p	2524	0.35273	0.45255	0.91938	0.63792	-0.64855
hsa-miR-3607-5p	2524	0.35274	0.45255	0.91938	0.30647	-1.7062
hsa-miR-376a-3p	3013	0.35442	0.45048	0.91701	3.5275	1.8186
hsa-miR-660-5p	2525	0.35452	0.45036	0.91938	0.9731	-0.039335
hsa-miR-223-5p	3012.5	0.35568	0.44894	0.91938	0.82922	-0.27016
hsa-miR-663b	3011.5	0.35752	0.4467	0.92642	1.067	0.093553
hsa-miR-548i	2527.5	0.35966	0.4441	0.91938	0.89584	-0.15869
hsa-miR-367-5p	3009.5	0.36106	0.44242	0.86687	7.825	2.9681
hsa-miR-1277-3p	3009.5	0.36165	0.44171		3.1346	1.6483
hsa-miR-423-5p	2529	0.36251	0.44068	0.91938	1.0634	0.088617
hsa-miR-708-3p	2529	0.36266	0.4405	0.91938	0.70116	-0.51219
hsa-miR-361-5p	2530	0.36445	0.43836	0.91938	1.3755	0.45997
hsa-miR-339-3p	2533.5	0.37175	0.42975	0.91938	1.0705	0.098329
hsa-miR-378a-5p	2533.5	0.37175	0.42975	0.91938	2.0343	1.0245
hsa-miR-4742-3p	3003	0.3748	0.4262	0.91938	59.205	5.8877
hsa-miR-4728-5p	2535.5	0.37547	0.42543	0.99091	0.80856	-0.30657
hsa-miR-29a-5p	2536	0.37686	0.42382	0.91938	4.2623	2.0916
hsa-miR-142-3p	3001	0.37891	0.42146	0.97968	1.1816	0.2407
hsa-miR-424-5p	3001	0.37892	0.42146	0.97387	5.1573	2.3666
hsa-miR-320a	2538.5	0.3819	0.41805	0.72155	0.73584	-0.44253
hsa-miR-1304-3p	2998.5	0.38409	0.41557	0.91938	1.0978	0.13459
hsa-miR-664a-3p	2540	0.38512	0.41441	0.91938	0.95055	-0.073169
hsa-miR-1249-3p	2540.5	0.38617	0.41323	0.91938	1.3916	0.47676
hsa-miR-374a-5p	2996.5	0.38824	0.4109	0.91938	0.58981	-0.76168
hsa-miR-181a-2-3p	2542	0.38929	0.40972	0.99938	1.1488	0.20009
hsa-miR-486-3p	2995	0.39138	0.4074	0.86687	11.675	3.5454
hsa-miR-4436a	2994	0.39334	0.40523	0.99385	1.3617	0.44538
hsa-miR-941	2544	0.39342	0.40514	0.91938	1.0886	0.12241
hsa-miR-1307-5p	2544.5	0.39444	0.40402	0.91938	1.002	0.0028368
hsa-miR-576-5p	2544.5	0.39455	0.4039	0.91938	0.68953	-0.53631
hsa-miR-200c-5p	2544.5	0.39456	0.40389	0.91938	2.0935	1.0659
hsa-miR-125b-2-3p	2545	0.39542	0.40294	0.91938	0.90651	-0.1416
hsa-miR-320c	2545.5	0.39661	0.40164	0.91938	0.94468	-0.082096
hsa-miR-5588-5p	2992.5	0.39668	0.40156	0.91938	0.40747	-1.2952
hsa-miR-1291	2548.5	0.40306	0.39463	0.91938	0.79564	-0.32981
hsa-miR-1324	2989.5	0.40306	0.39463	0.91938	2.4464	1.2906
hsa-miR-221-3p	2549.5	0.40421	0.39339	0.92642	0.81292	-0.29882
hsa-miR-7-2-3p	2985.5	0.41134	0.38579	0.91938	0.78	-0.35846
hsa-miR-17-3p	2554	0.41492	0.38204	0.91938	0.64771	-0.62658
hsa-miR-642a-3p	2556	0.4187	0.3781	0.91938	0.48632	-1.04
hsa-miR-944	2982	0.41917	0.37761	0.91938	1.5795	0.65951
hsa-miR-664a-5p	2556	0.41928	0.37749	0.91938	0.52177	-0.93852
hsa-miR-489-5p	2557	0.42006	0.37668	0.91938	0.55894	-0.83923
hsa-miR-8053	2981	0.42147	0.37523	0.91938	0.73974	-0.43491
hsa-miR-2467-5p	2981	0.42147	0.37524	1	1.5089	0.59347
hsa-miR-30b-5p	2558	0.42339	0.37326	0.91938	0.84656	-0.24032
hsa-miR-141-3p	2559.5	0.42467	0.37195	0.91938	0.77382	-0.36993
hsa-miR-4485-3p	2558.5	0.42468	0.37194	0.91938	1.1606	0.21481
hsa-miR-3135b	2558.5	0.42476	0.37185	0.91938	0.89984	-0.15227
hsa-miR-195-5p	2560	0.42611	0.37048	0.91938	0.83074	-0.26753
hsa-let-7b-5p	2978.5	0.42693	0.36964	0.91938	3.5433	1.8251
hsa-miR-218-5p	2559.5	0.42697	0.3696	1	0.82702	-0.274
hsa-miR-199b-5p	2559.5	0.42698	0.36959	0.92642	0.93873	-0.09122
hsa-miR-106a-3p	2560.5	0.42884	0.3677	0.91968	4.9068	2.2948
hsa-miR-184	2974	0.437	0.35951	0.92642	1.0417	0.05899
hsa-miR-362-5p	2972.5	0.44037	0.35618	0.92642	1.0641	0.089587
hsa-miR-129-5p	2970	0.44596	0.35071	0.86687	2.0631	1.0448
hsa-miR-663a	2568.5	0.44686	0.34983	0.97387	0.55946	-0.83789
hsa-miR-148b-3p	2569.5	0.449	0.34775	0.72155	0.82244	-0.28202
hsa-miR-98-5p	2968.5	0.44939	0.34737	0.92642	1.0884	0.12219
hsa-miR-4785	2569.5	0.44943	0.34734	0.92642	0.44172	-1.1788
hsa-miR-625-3p	2968.5	0.44943	0.34734	0.92642	2.5503	1.3507
hsa-miR-378d	2968	0.45055	0.34625	0.92642	1.4938	0.57898
hsa-miR-6803-5p	2968	0.45057	0.34623	0.92642	5.5006	2.4596
hsa-miR-3202	2570.5	0.45172	0.34513	0.92642	0.53263	-0.90879
hsa-miR-30a-5p	2571.5	0.45314	0.34377	1	0.82367	-0.27986
hsa-miR-548n	2964.5	0.45858	0.33858	1	3.3038	1.7241
hsa-miR-127-3p	2964	0.45962	0.3376	0.92642
hsa-miR-518a-5p-1	2574.5	0.46065	0.33663	1	1.01	0.014425
hsa-miR-20b-5p	2962	0.46433	0.33317	0.86687	2.2046	1.1405
hsa-miR-219b-3p	2578.5	0.47019	0.32773	0.86687	2.4992	1.3215
hsa-miR-654-5p	2580	0.47347	0.32471	0.90551	0.47514	-1.0736
hsa-miR-449b-5p	2580.5	0.47481	0.32348	0.91938	0.80456	-0.31373
hsa-miR-874-3p	2581.5	0.47724	0.32127	0.86687	1.2499	0.32185
hsa-miR-3065-3p	2581.5	0.47724	0.32127	0.92642	0.88911	-0.16957
hsa-miR-199a-3p	2955.5	0.47958	0.31913	0.91938	3.0241	1.5965
hsa-miR-199b-3p	2955.5	0.47958	0.31913	0.97387	3.0241	1.5965
hsa-miR-219b-5p	2955	0.48036	0.31843	0.92642	3.2261	1.6898
hsa-miR-335-3p	2955	0.48078	0.31805	1	1.8747	0.90662
hsa-miR-19a-3p	2954.5	0.48194	0.31701	0.91938	0.73415	-0.44585
hsa-miR-6854-5p	2583.5	0.48196	0.31699	0.92642	0.80575	-0.3116
hsa-miR-34b-3p	2585	0.4854	0.3139	0.86687	1.3143	0.39426
hsa-miR-3679-5p	2585.5	0.4867	0.31274	0.92642	0.81419	-0.29656
hsa-miR-326	2952.5	0.48671	0.31273	0.94885	1.1225	0.16673
hsa-miR-211-3p	2952	0.4875	0.31203	0.92642	0.76147	-0.39315
hsa-miR-342-5p	2587	0.49017	0.30965	1	1.0225	0.032101
hsa-miR-3909	2592.5	0.50353	0.29798	0.94814	0.75254	-0.41015
hsa-miR-320b	2593	0.50464	0.29702	0.91938	0.90296	-0.14726
hsa-miR-186-3p	2594	0.50715	0.29486	0.91938	1.3017	0.38037
hsa-miR-378f	2594.5	0.50838	0.29381	0.94814	1.033	0.046834
hsa-miR-4642	2943	0.50958	0.29279	0.94814	1.5563	0.63813
hsa-miR-6724-5p	2596.5	0.51328	0.28965	0.94841	2.0851	1.0601
hsa-miR-205-3p	2596.5	0.51328	0.28965	0.96626	1.2344	0.30383
hsa-miR-4788	2940.5	0.51573	0.28758	0.91938	1.495	0.58017
hsa-miR-3942-5p	2598.5	0.51819	0.28551	0.94885	0.88741	-0.17232
hsa-miR-103b	2599	0.51913	0.28473	0.94885	0.96628	-0.04948
hsa-miR-3914	2601	0.52436	0.28037	0.94885	0.85113	-0.23254
hsa-miR-5694	2936	0.52683	0.27833	0.94885	0.70343	-0.50752
hsa-miR-561-5p	2935.5	0.52808	0.2773	0.94885	3.1721	1.6654
hsa-miR-185-3p	2935	0.52932	0.27628	1	1.1696	0.22603
hsa-miR-1271-5p	2604	0.53182	0.27424	0.94885	0.45233	-1.1446
hsa-miR-651-5p	2933.5	0.53306	0.27322	0.91938	7.9493	2.9908
hsa-miR-32-5p	2604.5	0.53306	0.27322	0.94814	1.0541	0.076037
hsa-miR-6748-3p	2931.5	0.53807	0.26916	0.95459	0.39271	-1.3485
hsa-miR-6125	2608	0.54173	0.26622	0.97387	0.81185	-0.30072
hsa-miR-15b-5p	2929.5	0.54296	0.26523	0.97387	1.1279	0.17363
hsa-miR-4665-5p	2928.5	0.54525	0.26341	1	1.0676	0.094384
hsa-miR-548h-5p	2928	0.54687	0.26211	0.95747	10.659	3.414
hsa-miR-619-5p	2612	0.55195	0.2581	0.9569	0.98198	-0.026237
hsa-let-7c-5p	2613.5	0.55308	0.25721	0.95942	0.96841	-0.046303
hsa-miR-26b-5p	2624.5	0.55337	0.25698	0.95942	1.2042	0.26811
hsa-miR-378i	2613.5	0.55534	0.25544	0.95949	1.0408	0.057648
hsa-miR-1273g-3p	2615.5	0.56088	0.25113	0.95949	0.70291	-0.50859
hsa-miR-135a-5p	2922.5	0.56088	0.25113	0.95949	1.166	0.22155
hsa-miR-548f-5p	2922	0.56203	0.25024	0.91938	2.6221	1.3907
hsa-miR-107	2921	0.56466	0.24821	0.95949	1.3887	0.47374
hsa-miR-151a-3p	2617.5	0.5654	0.24764	0.91938	0.96107	-0.057286
hsa-miR-421	2617.5	0.56599	0.24719	0.95949	1.1606	0.21487
hsa-miR-25-3p	2916.5	0.57577	0.23975	0.91938	1.2729	0.34816
hsa-miR-204-3p	2916.5	0.57594	0.23962	0.92642	1.7743	0.82726
hsa-miR-34c-3p	2916.5	0.57621	0.23942	0.92642	0.80903	-0.30573
hsa-miR-324-5p	2915	0.58025	0.23639	0.96626	1.2744	0.34977
hsa-miR-24-2-5p	2624	0.58285	0.23444	0.96626	0.76801	-0.38081
hsa-miR-548k	2624	0.58285	0.23444	1	0.58394	-0.77611
hsa-miR-4700-3p	2624.5	0.58416	0.23346	0.97387	1.1291	0.17516
hsa-miR-128-1-5p	2625	0.58546	0.23251	0.91938	1.1416	0.19104
hsa-miR-125a-5p	2626	0.58802	0.23061	0.96626	0.90768	-0.13974
hsa-miR-25-5p	2912	0.58808	0.23056	0.96626	0.58347	-0.77726
hsa-miR-524-3p	2911	0.59022	0.22898	0.91938	1.1416	0.19107
hsa-miR-29b-3p	2908.5	0.59727	0.22383	0.91701	1.0925	0.12765
hsa-miR-598-5p	2634	0.60909	0.21532	0.97387	1.2027	0.26625
hsa-miR-455-3p	2634	0.6092	0.21524	0.97968	0.88045	-0.18369
hsa-miR-596	2634	0.60921	0.21524	0.97387	1.8038	0.85108
hsa-miR-23a-3p	2634.5	0.60999	0.21468	0.91938	0.91573	-0.12701
hsa-miR-203b-3p	2903.5	0.61053	0.21429	0.97387	1.104	0.1427
hsa-miR-3150b-3p	2636	0.61454	0.21145	0.97387	1.0729	0.10146
hsa-miR-10b-5p	2637.5	0.6185	0.20866	0.97387	3.9079	1.9664
hsa-miR-425-3p	2638.5	0.62123	0.20675	0.91938	0.81681	-0.29192
hsa-miR-4669	2639.5	0.62376	0.20498	0.95747	0.87694	-0.18945
hsa-miR-181c-5p	2898.5	0.62384	0.20492	0.97594	1.2487	0.32044
hsa-miR-598-3p	2640	0.62525	0.20394	1	1.3036	0.3825
hsa-let-7d-3p	2640.5	0.62653	0.20306	0.97387	1.0838	0.11615
hsa-miR-3960	2640.5	0.6266	0.20301	0.91938	0.85775	-0.22137
hsa-miR-424-3p	2640.5	0.62661	0.203	0.97387	0.75558	-0.40435
hsa-miR-190b	2897	0.62795	0.20207	0.91701	0.95491	-0.066567
hsa-miR-146b-5p	2895.5	0.63146	0.19966	0.97968	3.3474	1.743
hsa-let-7c-3p	2894.5	0.6347	0.19743	0.97387	3.7145	1.8932
hsa-miR-656-5p	2645	0.63829	0.19498	0.92642	0.69277	-0.52955
hsa-miR-21-3p	2647	0.6438	0.19125	1	1.2263	0.29433
hsa-miR-454-3p	2890.5	0.64558	0.19005	0.97387	1.001	0.0014054
hsa-let-7a-3p	2890	0.64694	0.18914	0.97387	1.4178	0.50363
hsa-miR-199a-5p	2648.5	0.64807	0.18838	0.92642	1.5551	0.637
hsa-let-7f-2-3p	2648.5	0.64827	0.18825	0.97387	0.78306	-0.35281
hsa-miR-374a-3p	2889.5	0.64831	0.18822	0.97387	1.1704	0.22698
hsa-miR-146a-5p	2649.5	0.65051	0.18675	0.86687	1.4267	0.51263
hsa-miR-27a-5p	2650	0.65242	0.18548	0.97387	0.90551	-0.14319
hsa-miR-4459	2888	0.65243	0.18547	0.97387	0.99565	-0.0062965
hsa-miR-766-5p	2887.5	0.6538	0.18456	0.97387	0.92874	-0.10666
hsa-miR-494-5p	2887	0.65481	0.18388	0.91938	4.1422	2.0504
hsa-miR-1285-3p	2651	0.65516	0.18365	0.97387	1.1466	0.19742
hsa-miR-4646-5p	2887	0.65517	0.18365	0.97387	1.3927	0.47784
hsa-miR-15b-3p	2651.5	0.65654	0.18274	0.86687	0.84558	-0.24199
hsa-miR-376a-5p	2886.5	0.65654	0.18274	0.91938	1.1393	0.18812
hsa-miR-30d-5p	2652.5	0.65852	0.18143	0.9741	0.86826	-0.2038
hsa-miR-181c-3p	2654	0.66342	0.17821	0.86687	1.1782	0.23652
hsa-miR-4649-3p	2884	0.66342	0.17821	0.97594	1.0308	0.043783
hsa-miR-451a	2879	0.67727	0.16924	0.72155	6.6978	2.7437
hsa-miR-301b-3p	2878.5	0.67866	0.16835	0.97968	0.54278	-0.88155
hsa-miR-3613-3p	2878.5	0.67866	0.16835	0.97968	1.5151	0.59938
hsa-miR-34a-3p	2660	0.68003	0.16747	1	0.79256	-0.3354
hsa-miR-363-3p	2660	0.68005	0.16746	0.91938	1.2417	0.31233
hsa-miR-3529-3p	2877.5	0.68117	0.16674	0.96626	2.0189	1.0136
hsa-miR-181d-3p	2661.5	0.6836	0.1652	0.97387	0.61559	-0.69995
hsa-miR-921	2661.5	0.68424	0.16479	0.97968	1.0719	0.10015
hsa-miR-27b-5p	2662	0.68563	0.16391	0.97968	1.3613	0.44494
hsa-let-7a-5p	2874.5	0.68572	0.16385	0.97968	1.4808	0.56639
hsa-miR-148a-5p	2662.5	0.68692	0.16309	0.97968	0.74345	-0.42769
hsa-miR-146b-3p	2874.5	0.68983	0.16126	0.97387	1.1171	0.15973
hsa-miR-155-5p	2663.5	0.68983	0.16126	0.97968	2.1327	1.0927
hsa-miR-106b-3p	2665	0.694	0.15864	0.97968	0.82388	-0.2795
hsa-miR-223-3p	2872.5	0.69533	0.15781	0.91938	1.0525	0.073825
hsa-miR-4677-3p	2872	0.69683	0.15687	0.97968	1.3925	0.47765
hsa-miR-4775	2667.5	0.70107	0.15424	0.97968	1.363	0.44681
hsa-miR-548ae-5p	2668	0.70246	0.15338	0.91938	0.22428	-2.1566
hsa-let-7g-5p	2869.5	0.70387	0.15251	0.97968	0.61424	-0.70312
hsa-miR-181b-2-3p	2669	0.70489	0.15188	0.86687	1.7382	0.79762
hsa-miR-501-3p	2868.5	0.70671	0.15076	0.97968	0.95189	-0.071128
hsa-miR-190a-3p	2670.5	0.70929	0.14918	0.91938	0.07816	-3.6774
hsa-miR-140-5p	2671	0.71095	0.14816	0.89306	1.638	0.71193
hsa-miR-28-3p	2865	0.71643	0.14483	0.97968	0.98415	-0.023051
hsa-miR-212-3p	2862	0.72514	0.13958	1	1.0824	0.11418
hsa-let-7d-5p	2862	0.72515	0.13957	0.97968	1.8299	0.87178
hsa-miR-3925-5p	2677	0.72801	0.13786	0.97968	1.6278	0.7029
hsa-miR-153-5p	2860.5	0.72939	0.13704	0.91938	1.3516	0.43466
hsa-miR-374b-5p	2860.5	0.72944	0.13701	0.97968	0.51488	-0.95769
hsa-miR-191-3p	2859.5	0.73225	0.13534	0.97387	2.4265	1.2789
hsa-miR-628-5p	2859.5	0.73227	0.13533	0.95942	1.3201	0.40063
hsa-miR-1249-5p	2679.5	0.73484	0.13381	0.97968	1.246	0.31727
hsa-miR-4321	2681.5	0.74089	0.13024	0.97968	0.49953	-1.0013
hsa-miR-432-5p	2856	0.74217	0.1295	0.97968	22.288	4.4782
hsa-miR-381-5p	2856	0.74228	0.12943	0.91938	1.3431	0.42553
hsa-let-7i-5p	2855	0.74409	0.12837	0.97968	0.9192	-0.12155
hsa-miR-548c-5p	2684	0.74808	0.12605	0.90551	0.36101	-1.4699
hsa-miR-675-3p	2685	0.75096	0.12438	0.97968	0.93655	-0.09457
hsa-miR-887-3p	2685.5	0.75222	0.12366	0.92642	0.80091	-0.32029
hsa-miR-5706	2685.5	0.75241	0.12355	0.97968	0.79097	-0.33831
hsa-miR-4510	2686	0.75385	0.12271	0.97968	1.0723	0.10068
hsa-miR-8059	2852	0.75385	0.12272	0.97968	0.8539	-0.22786
hsa-miR-431-5p	2851	0.75665	0.1211	0.97968	0.55179	-0.8578
hsa-miR-582-3p	2851	0.75674	0.12106	0.97968	0.10147	-3.3009
hsa-miR-431-3p	2850	0.75956	0.11944	1	1.1492	0.20061
hsa-miR-548ac	2850	0.7596	0.11941	1	0.58582	-0.77147
hsa-miR-17-5p	2689	0.76251	0.11776	0.97968	1.0443	0.062506
hsa-miR-200a-5p	2689	0.76252	0.11775	0.97968	1.0967	0.13322
hsa-miR-378h	2689.5	0.76397	0.11692	0.97968	0.60832	-0.71709
hsa-miR-425-5p	2848	0.76538	0.11612	0.97968	1.5345	0.6178
hsa-miR-550a-5p	2690	0.76542	0.1161	0.92642	0.58269	-0.7792
hsa-miR-182-3p	2690.5	0.76682	0.11531	0.91701	0.30018	-1.7361
hsa-miR-4436b-3p	2847.5	0.76686	0.11528	0.97968	0.71597	-0.48203
hsa-miR-1244	2846.5	0.76978	0.11363	0.98039	0.097221	-3.3626
hsa-miR-3713	2846	0.7711	0.11289	0.98039	0.27964	-1.8384
hsa-miR-4721	2695.5	0.78123	0.10722	0.96626	1.9605	0.97121
hsa-miR-508-5p	2696.5	0.784	0.10568	0.99208	0.13811	-2.8561
hsa-miR-590-3p	2840	0.78873	0.10307	0.99336	0.98678	-0.019196
hsa-miR-6876-3p	2698	0.78873	0.10307	0.99336	0.75162	-0.41193
hsa-miR-6834-5p	2699.5	0.79312	0.10066	0.99385	0.60032	-0.73619
hsa-miR-203a-5p	2700.5	0.79605	0.099059	0.99385	0.94155	-0.08689
hsa-miR-126-3p	2700.5	0.79606	0.099056	0.99385	0.79246	-0.33559
hsa-miR-4722-5p	2834.5	0.80486	0.094281	0.99385	1.2921	0.36974
hsa-miR-5096	2833.5	0.80781	0.092692	0.91938	0.72151	-0.47091
hsa-miR-548ad-3p	2704.5	0.80781	0.092692	0.97968	1.0621	0.086875
hsa-miR-29c-3p	2832.5	0.81072	0.091129	0.99385	0.78138	-0.35591
hsa-miR-548a-3p	2832	0.81221	0.09033	0.91938	1.396	0.48134
hsa-miR-548ay-5p	2706	0.81222	0.090325	0.86687	0.62926	-0.66827
hsa-miR-500a-3p	2706.5	0.8137	0.089536	0.91938	0.71115	-0.49177
hsa-miR-1236-5p	2831.5	0.8137	0.089533	0.99385	0.9704	-0.04335
hsa-miR-1285-5p	2831.5	0.8137	0.089535	0.99385	0.70051	-0.51352
hsa-miR-433-5p	2707	0.81517	0.088752	1	0.67013	-0.5775
hsa-miR-4457	2707	0.81518	0.088748	0.99385	1.0907	0.12521
hsa-miR-491-5p	2709	0.82108	0.085613	0.91938	0.51423	-0.95951
hsa-miR-338-5p	2709	0.82109	0.085611	0.92642	1.0189	0.026942
hsa-miR-4776-5p	2828.5	0.82256	0.084832	0.99603	0.86778	-0.20461
hsa-miR-6739-5p	2827.5	0.82552	0.083271	0.99735	1.6824	0.75048
hsa-miR-152-3p	2711.5	0.82756	0.082201	0.99755	1.1087	0.14886
hsa-miR-139-3p	2714	0.83577	0.077911	0.91938	1.2424	0.31311
hsa-miR-4461	2714	0.8359	0.077848	0.99938	2.8996	1.5359
hsa-miR-16-2-3p	2823	0.83887	0.076308	0.91938	1.7621	0.8173
hsa-miR-15a-3p	2715.5	0.84034	0.075545	0.97968	0.9529	-0.069602
hsa-miR-3128	2822.5	0.84035	0.075539	0.99938	0.8955	-0.15923
hsa-miR-429	2716.5	0.84331	0.074014	0.99938	0.961	-0.057395
hsa-miR-19b-1-5p	2820	0.84779	0.071712	0.99938	46.647	5.5437
hsa-miR-29c-5p	2718	0.84779	0.071714	0.99938	0.84111	-0.24963
hsa-miR-3916	2820	0.84779	0.071713	0.99938	2.0116	1.0084
hsa-miR-4738-3p	2820	0.84779	0.071712	0.99938	0.77185	-0.3736
hsa-miR-379-5p	2719	0.85065	0.070248	0.97387	0.73829	-0.43774
hsa-miR-342-3p	2720.5	0.85523	0.067916	0.99603	0.73041	-0.45321
hsa-miR-211-5p	2721	0.85673	0.067157	0.92642	1.1384	0.18705
hsa-miR-3611	2817	0.85673	0.067156	1	0.85173	-0.23153
hsa-miR-215-5p	2816.5	0.85817	0.066428	1	1.4013	0.48675
hsa-miR-135b-5p	2816	0.85971	0.065647	1	0.88129	-0.18231
hsa-miR-191-5p	2723	0.8625	0.064239	0.97968	1.6458	0.7188
hsa-miR-532-5p	2726	0.87166	0.059654	1	1.1269	0.1723
hsa-miR-452-5p	2811	0.87467	0.058158	1	1.2298	0.29847
hsa-miR-338-3p	2727.5	0.87617	0.057414	1	1.1945	0.25638
hsa-miR-186-5p	2728	0.8774	0.056801	0.94814	0.98673	-0.019267
hsa-miR-3133	2809.5	0.87916	0.055931	1	0.45038	-1.1508
hsa-miR-539-3p	2809	0.88066	0.055192	0.91938	1.2279	0.29625
hsa-miR-10a-5p	2809	0.88066	0.055193	1	0.81009	-0.30384
hsa-miR-4503	2807.5	0.88516	0.052978	1	0.090233	-3.4702
hsa-miR-589-5p	2807	0.88666	0.052243	1	2.1648	1.1142
hsa-miR-548ab	2731.5	0.88816	0.051508	1	1.7678	0.82196
hsa-miR-6793-5p	2805	0.89267	0.04931	1	0.77197	-0.37338
hsa-miR-192-5p	2804.5	0.89413	0.048599	1	1.3933	0.47851
hsa-miR-8061	2804.5	0.89417	0.04858	1	1.0141	0.020237
hsa-miR-3132	2735	0.89868	0.046394	1	0.33217	-1.59
hsa-miR-34c-5p	2736	0.90169	0.044943	1	0.85896	-0.21933
hsa-miR-378g	2801.5	0.90319	0.044222	1	1.0607	0.085038
hsa-miR-573	2736.5	0.90319	0.044219	1	0.65129	-0.61863
hsa-miR-200c-3p	2801	0.90469	0.043503	1	1.1623	0.217
hsa-miR-361-3p	2801	0.9047	0.043496	1	0.7077	-0.49879
hsa-miR-23b-5p	2739	0.91072	0.040613	0.86687	0.79068	-0.33883
hsa-miR-30a-3p	2798.5	0.91223	0.039895	0.97387	0.88941	-0.16908
hsa-miR-548am-5p	2798	0.91374	0.039178	0.91701	0.27646	-1.8548
hsa-miR-3671	2798	0.91374	0.039178	1	1.5564	0.63822
hsa-miR-181a-3p	2740.5	0.91524	0.038465	0.91938	0.51544	-0.95614
hsa-miR-518a-3p	2797	0.9166	0.037822	0.99385	2.5595	1.3559
hsa-miR-212-5p	2795	0.92275	0.034917	0.97968	0.64688	-0.62844
hsa-miR-328-5p	2795	0.92276	0.034913	1	1.1332	0.18046
hsa-miR-3675-5p	2795	0.92279	0.034898	1	3.5132	1.8128
hsa-miR-532-3p	2743	0.92279	0.034897	1	9.2967	3.2167
hsa-miR-7161-5p	2743	0.92279	0.034897	1	0.51687	-0.95212
hsa-miR-3674	2743.5	0.9243	0.034187	1	2.9467	1.5591
hsa-miR-1299	2794	0.92581	0.033479	1	0.40202	-1.3146
hsa-miR-548aq-3p	2745	0.92883	0.032065	0.91701	0.64338	-0.63627
hsa-miR-106b-5p	2746.5	0.93336	0.029952	1	1.4116	0.4973
hsa-miR-4270	2747.5	0.93635	0.028563	0.97387	0.33927	-1.5595
hsa-miR-205-5p	2748	0.93717	0.028183	0.94841	0.95471	-0.06687
hsa-miR-3913-3p	2748	0.93789	0.027846	1	0.9769	-0.033724
hsa-miR-505-3p	2789.5	0.93941	0.027147	1	1.1012	0.13902
hsa-miR-455-5p	2788	0.94394	0.025054	0.97387	0.80435	-0.3141
hsa-miR-6763-3p	2788	0.94394	0.025054	1	0.94707	-0.07846
hsa-miR-582-5p	2787.5	0.94546	0.024359	1	0.78799	-0.34375
hsa-miR-584-5p	2751	0.94697	0.023665	1	1.0181	0.025847
hsa-miR-6840-5p	2786.5	0.94848	0.022971	1	0.87227	-0.19715
hsa-miR-4644	2752	0.94999	0.022279	1	1.2336	0.30283
hsa-miR-130a-3p	2784.5	0.95453	0.020212	0.92642	0.81755	-0.29062
hsa-miR-4763-5p	2755	0.95908	0.018146	1	0.52951	-0.91726
hsa-miR-8089	2755	0.95908	0.018146	1	0.37852	-1.4016
hsa-miR-346	2780.5	0.96665	0.014732	0.9282	2.0742	1.0525
hsa-miR-31-5p	2757.5	0.96665	0.014731	1	3.0932	1.6291
hsa-miR-6733-5p	2757.5	0.96665	0.01473	1	0.3375	-1.567
hsa-miR-769-5p	2758	0.96816	0.014054	1	1.1487	0.19996
hsa-miR-30d-3p	2758.5	0.96968	0.013371	1	0.96208	-0.055776
hsa-miR-574-5p	2759	0.9712	0.012693	0.91938	2.0325	1.0233
hsa-miR-1228-3p	2778.5	0.9727	0.012021	1	0.99179	-0.011892
hsa-miR-21-5p	2760	0.97407	0.011408	0.97387	0.43761	-1.1923
hsa-miR-548aa	2778	0.97423	0.01134	0.91938	1.2488	0.32053
hsa-miR-550b-3p	2760	0.97423	0.01134	0.97968	0.75957	-0.39674
hsa-miR-4760-5p	2760	0.97423	0.01134	1	0.7722	-0.37295
hsa-miR-328-3p	2761	0.97726	0.0099906	0.92642	1.1591	0.21297
hsa-miR-577	2761	0.97726	0.0099908	1	1.9352	0.95247
hsa-miR-182-5p	2762.5	0.98179	0.0079828	0.97968	0.76	-0.39593
hsa-miR-548m	2774	0.98635	0.0059673	0.96626	2.6353	1.398
hsa-miR-433-3p	2764.5	0.98786	0.0053025	0.97968	1.6893	0.75645
hsa-miR-329-5p	2764.5	0.98787	0.0053002	1	19.74	4.3031
hsa-miR-572	2772.5	0.99089	0.0039767	1	1.3419	0.42423
hsa-miR-136-3p	2766	0.99242	0.0033061	0.91701	0.3108	-1.686
hsa-miR-548g-3p	2771.5	0.99393	0.0026421	0.95949	1.4655	0.55137
hsa-miR-671-3p	2771.5	0.99393	0.0026421	1	0.6904	-0.5345
hsa-miR-98-3p	2771.5	0.99393	0.0026421	1	1.9689	0.97741
hsa-miR-374c-5p	2771	0.99545	0.0019813	1	1.0191	0.027358
hsa-miR-365a-5p	2770.5	0.99697	0.001319	1	1.7542	0.8108
hsa-let-7f-1-3p	2768.5	1	0	1	1.0936	0.12912
hsa-miR-378a-3p	2769	1	0	1	1.3007	0.37932
has-miR-1-3p					5474.4	12.418
has-miR-1-5p					5.0504	2.3364
has-miR-127-3p					1.8878	0.91667
